# Supplementary material for: Foods, Nutrients, and Risk of In-Hospital Frailty in Women: Findings from a Large Prospective Cohort Study
Source: Nutrients. 2023 Oct 31;15(21):4619. doi: 10.3390/nu15214619 (PMC10650049; doi:10.3390/nu15214619)
Supplement: Supplementary file 1 [file nutrients-15-04619-s001.zip]

Archive with 1 entries (1 files):
- nutrients-2639636-supplementary.pdf
